# Supplementary material for: Elucidation of Olive Oil Oxidation Mechanisms by Analysis of Triacylglycerol Hydroperoxide Isomers Using LC-MS/MS
Source: Molecules. 2022 Aug 18;27(16):5282. doi: 10.3390/molecules27165282 (PMC9415923; doi:10.3390/molecules27165282)
Supplement: Supplementary file 1 [file molecules-27-05282-s001.zip]

Archive with 1 entries (1 files):
- molecules-1838596-supplementary.pdf
